# Supplementary material for: Zongertinib, a Novel HER2 Tyrosine Kinase Inhibitor, Maintains an Anticancer Activity for Trastuzumab Deruxtecan-Resistant Cancers Harboring HER2-Overexpression
Source: Int J Mol Sci. 2025 Oct 29;26(21):10515. doi: 10.3390/ijms262110515 (PMC12608020; doi:10.3390/ijms262110515)
Supplement: Supplementary file 1 [file ijms-26-10515-s001.zip]

Archive with 4 entries (4 files):
- Supplementary Data S1_H2170 vs DSR32.xlsx
- Supplementary Data S2_N87 vs DSR4.xlsx
- Supplementary Figure S1.pdf
- Supplementary Table S1.pdf
